# Supplementary material for: Immunophenotypic Alterations in Adult Patients with Steroid-Dependent and Frequently Relapsing Nephrotic Syndrome
Source: Int J Mol Sci. 2023 Apr 22;24(9):7687. doi: 10.3390/ijms24097687 (PMC10178237; doi:10.3390/ijms24097687)
Supplement: Supplementary file 1 [file ijms-24-07687-s001.zip]

Archive with 1 entries (1 files):
- ijms-2290796-supplementary.pdf
